# Supplementary material for: HV1 mtDNA Reveals the High Genetic Diversity and the Ancient Origin of Vietnamese Dogs
Source: Animals (Basel). 2023 Mar 12;13(6):1036. doi: 10.3390/ani13061036 (PMC10044065; doi:10.3390/ani13061036)
Supplement: Supplementary file 1 [file animals-13-01036-s001.zip]

Archive with 1 entries (1 files):
- animals-2190968-supplementary.pdf
